# Supplementary material for: Data on the molting duration and time of hardening of instar crab at different culture temperatures
Source: Data Brief. 2019 Jun 27;25:104196. doi: 10.1016/j.dib.2019.104196 (PMC6614106; doi:10.1016/j.dib.2019.104196)
Supplement: Supplementary file 1 [file mmc1.xlsx]

## Sheet: Success molt
Number_of_crab	Water_temperature	Molt duration (second)
1	24	186
2	24	190
3	24	192
4	24	147
5	24	157
6	24	200
7	24	200
8	24	166
9	24	192		Rearing temperature	Mean molt duration
10	24	177		24	181
11	24	197		28	123
12	24	200		32	103
13	24	168
14	24	177
15	24	150
16	24	174
17	24	189
18	24	187
19	28	123
20	28	124
21	28	130
22	28	137
23	28	131
24	28	110
25	28	129
26	28	110
27	28	130
28	28	127
29	28	110
30	28	122
31	28	117
32	28	120
33	28	119
34	28	126
35	28	120
36	28	129
37	32	100
38	32	100
39	32	101
40	32	107
41	32	90
42	32	95
43	32	105
44	32	99
45	32	103
46	32	105
47	32	109
48	32	107
49	32	111
50	32	100
51	32	104
52	32	109
53	32	110
54	32	107
