# Supplementary material for: Data on the molting duration and time of hardening of instar crab at different culture temperatures
Source: Data Brief. 2019 Jun 27;25:104196. doi: 10.1016/j.dib.2019.104196 (PMC6614106; doi:10.1016/j.dib.2019.104196)
Supplement: Supplementary file 2 [file mmc2.xlsx]

## Sheet: Hardening time
Number_of_crab (N)	Water_temperature (°C)	Carapace_width (mm)	Hardening_time (hour)
1	24	20.03	15
2	24	20.59	17
3	24	21.98	16			Mean time for carapace hardness at different water temperatures
4	24	20.14	15			24	28	32
5	24	21.09	17		Mean time	15.6667	12.7778	10.1111
6	24	20.03	15
7	24	20.42	15
8	24	21.51	15
9	24	21.02	16
10	28	20.21	13
11	28	19.98	13
12	28	21.89	12
13	28	20.03	13
14	28	20.59	12
15	28	22.75	13
16	28	22.14	14
17	28	21.09	13
18	28	20.03	12
19	32	21.75	10
20	32	20.03	9
21	32	20.59	11
22	32	20.02	10
23	32	20.41	11
24	32	20.14	9
25	32	21.15	10
26	32	20.03	10
27	32	22.22	11
